# Supplementary material for: Prospects for strongly coupled atom-photon quantum nodes
Source: Sci Rep. 2019 May 24;9:7798. doi: 10.1038/s41598-019-44292-2 (PMC6534555; doi:10.1038/s41598-019-44292-2)
Supplement: Supplementary file 2 — LaTeX Supplementary File [file 41598_2019_44292_MOESM2_ESM.txt]

%% 
%% This is file `iopart10.clo'
%% 
%% This file is distributed in the hope that it will be useful, 
%% but WITHOUT ANY WARRANTY; without even the implied warranty of 
%% MERCHANTABILITY or FITNESS FOR A PARTICULAR PURPOSE. 
%% 
%% \CharacterTable
%%  {Upper-case    \A\B\C\D\E\F\G\H\I\J\K\L\M\N\O\P\Q\R\S\T\U\V\W\X\Y\Z
%%   Lower-case    \a\b\c\d\e\f\g\h\i\j\k\l\m\n\o\p\q\r\s\t\u\v\w\x\y\z
%%   Digits        \0\1\2\3\4\5\6\7\8\9
%%   Exclamation   \!     Double quote  \"     Hash (number) \#
%%   Dollar        \$     Percent       \%     Ampersand     \&
%%   Acute accent  \'     Left paren    \(     Right paren   \)
%%   Asterisk      \*     Plus          \+     Comma         \,
%%   Minus         \-     Point         \.     Solidus       \/
%%   Colon         \:     Semicolon     \;     Less than     \<
%%   Equals        \=     Greater than  \>     Question mark \?
%%   Commercial at \@     Left bracket  \[     Backslash     \\
%%   Right bracket \]     Circumflex    \^     Underscore    \_
%%   Grave accent  \`     Left brace    \{     Vertical bar  \|
%%   Right brace   \}     Tilde         \~}
\ProvidesFile{iopart10.clo}[1997/01/13 v1.0 IOP Book file (size option)]
\renewcommand\normalsize{%
   \@setfontsize\normalsize\@xpt\@xiipt
   \abovedisplayskip 10\p@ \@plus2\p@ \@minus5\p@
   \abovedisplayshortskip \z@ \@plus3\p@
   \belowdisplayshortskip 6\p@ \@plus3\p@ \@minus3\p@
   \belowdisplayskip \abovedisplayskip
   \let\@listi\@listI}
\normalsize
\newcommand\small{%
   \@setfontsize\small\@ixpt{11}%
   \abovedisplayskip 8.5\p@ \@plus3\p@ \@minus4\p@
   \abovedisplayshortskip \z@ \@plus2\p@
   \belowdisplayshortskip 4\p@ \@plus2\p@ \@minus2\p@
   \def\@listi{\leftmargin\leftmargini
               \topsep 4\p@ \@plus2\p@ \@minus2\p@
               \parsep 2\p@ \@plus\p@ \@minus\p@
               \itemsep \parsep}%
   \belowdisplayskip \abovedisplayskip
}
\newcommand\footnotesize{%
   \@setfontsize\footnotesize\@viiipt{9.5}%
   \abovedisplayskip 6\p@ \@plus2\p@ \@minus4\p@
   \abovedisplayshortskip \z@ \@plus\p@
   \belowdisplayshortskip 3\p@ \@plus\p@ \@minus2\p@
   \def\@listi{\leftmargin\leftmargini
               \topsep 3\p@ \@plus\p@ \@minus\p@
               \parsep 2\p@ \@plus\p@ \@minus\p@
               \itemsep \parsep}%
   \belowdisplayskip \abovedisplayskip
}
\newcommand\scriptsize{\@setfontsize\scriptsize\@viipt\@viiipt}
\newcommand\tiny{\@setfontsize\tiny\@vpt\@vipt}
\newcommand\large{\@setfontsize\large\@xiipt{14}}
\newcommand\Large{\@setfontsize\Large\@xivpt{18}}
\newcommand\LARGE{\@setfontsize\LARGE\@xviipt{22}}
\newcommand\huge{\@setfontsize\huge\@xxpt{25}}
\newcommand\Huge{\@setfontsize\Huge\@xxvpt{30}}
\if@twocolumn
  \setlength\parindent{12\p@}
\else
  \setlength\parindent{15\p@}
\fi
\setlength\headheight{12\p@}
\setlength\headsep   {12\p@}
\setlength\topskip   {10\p@}
\setlength\footskip{20\p@}
\setlength\maxdepth{.5\topskip}
\setlength\@maxdepth\maxdepth
\setlength\textwidth{31pc}
\setlength\textheight{49pc}
\setlength\oddsidemargin  {24\p@}
\setlength\evensidemargin {24\p@}
\setlength\marginparwidth {72\p@}
\setlength\marginparsep {10\p@}
\setlength\marginparpush{5\p@}
\setlength\topmargin{\z@}
\setlength\footnotesep{6.65\p@}
\setlength{\skip\footins}  {9\p@ \@plus 4\p@ \@minus 2\p@}
\setlength\floatsep       {12\p@ \@plus 2\p@ \@minus 2\p@}
\setlength\textfloatsep   {20\p@ \@plus 2\p@ \@minus 4\p@}
\setlength\intextsep      {12\p@ \@plus 2\p@ \@minus 2\p@}
\setlength\dblfloatsep    {12\p@ \@plus 2\p@ \@minus 2\p@}
\setlength\dbltextfloatsep{20\p@ \@plus 2\p@ \@minus 4\p@}
\setlength\@fptop{0\p@}
\setlength\@fpsep{8\p@ \@plus 2fil}
\setlength\@fpbot{0\p@}
\setlength\@dblfptop{0\p@}
\setlength\@dblfpsep{8\p@ \@plus 2fil}
\setlength\@dblfpbot{0\p@}
\setlength\partopsep{2\p@ \@plus 1\p@ \@minus 1\p@}
\def\@listI{\leftmargin\leftmargini
            \parsep=\z@ 
            \topsep=5\p@ \@plus3\p@ \@minus3\p@
            \itemsep=3\p@ \@plus2\p@ \@minus\p@}
\let\@listi\@listI
\@listi
\def\@listii {\leftmargin\leftmarginii
     \labelwidth\leftmarginii
     \advance\labelwidth-\labelsep
     \topsep=2\p@ \@plus2\p@ \@minus\p@
     \parsep=\z@
     \itemsep=\parsep}
\def\@listiii{\leftmargin\leftmarginiii
     \labelwidth\leftmarginiii
     \advance\labelwidth-\labelsep
     \topsep=\z@
     \parsep=\z@
     \partopsep=\z@
     \itemsep=\z@}
\def\@listiv {\leftmargin\leftmarginiv
     \labelwidth\leftmarginiv
     \advance\labelwidth-\labelsep}
\def\@listv  {\leftmargin\leftmarginv
     \labelwidth\leftmarginv
     \advance\labelwidth-\labelsep}
\def\@listvi {\leftmargin\leftmarginvi
     \labelwidth\leftmarginvi
     \advance\labelwidth-\labelsep}
\endinput
%% 
%% End of file `iopart.clo'.
