# Supplementary material for: Prospects for strongly coupled atom-photon quantum nodes
Source: Sci Rep. 2019 May 24;9:7798. doi: 10.1038/s41598-019-44292-2 (PMC6534555; doi:10.1038/s41598-019-44292-2)
Supplement: Supplementary file 3 — LaTeX Supplementary File [file 41598_2019_44292_MOESM3_ESM.txt]

%% 
%% This is file `iopart12.clo'
%% 
%% This file is distributed in the hope that it will be useful, 
%% but WITHOUT ANY WARRANTY; without even the implied warranty of 
%% MERCHANTABILITY or FITNESS FOR A PARTICULAR PURPOSE. 
%% 
%% \CharacterTable
%%  {Upper-case    \A\B\C\D\E\F\G\H\I\J\K\L\M\N\O\P\Q\R\S\T\U\V\W\X\Y\Z
%%   Lower-case    \a\b\c\d\e\f\g\h\i\j\k\l\m\n\o\p\q\r\s\t\u\v\w\x\y\z
%%   Digits        \0\1\2\3\4\5\6\7\8\9
%%   Exclamation   \!     Double quote  \"     Hash (number) \#
%%   Dollar        \$     Percent       \%     Ampersand     \&
%%   Acute accent  \'     Left paren    \(     Right paren   \)
%%   Asterisk      \*     Plus          \+     Comma         \,
%%   Minus         \-     Point         \.     Solidus       \/
%%   Colon         \:     Semicolon     \;     Less than     \<
%%   Equals        \=     Greater than  \>     Question mark \?
%%   Commercial at \@     Left bracket  \[     Backslash     \\
%%   Right bracket \]     Circumflex    \^     Underscore    \_
%%   Grave accent  \`     Left brace    \{     Vertical bar  \|
%%   Right brace   \}     Tilde         \~}
\ProvidesFile{iopart12.clo}[1997/01/15 v1.0 LaTeX2e file (size option)]
\renewcommand\normalsize{%
   \@setfontsize\normalsize\@xiipt{16}%
   \abovedisplayskip 12\p@ \@plus3\p@ \@minus7\p@
   \abovedisplayshortskip \z@ \@plus3\p@
   \belowdisplayshortskip 6.5\p@ \@plus3.5\p@ \@minus3\p@
   \belowdisplayskip \abovedisplayskip
   \let\@listi\@listI}
\normalsize
\newcommand\small{%
   \@setfontsize\small\@xipt{14}%
   \abovedisplayskip 11\p@ \@plus3\p@ \@minus6\p@
   \abovedisplayshortskip \z@ \@plus3\p@
   \belowdisplayshortskip 6.5\p@ \@plus3.5\p@ \@minus3\p@
   \def\@listi{\leftmargin\leftmargini
               \topsep 9\p@ \@plus3\p@ \@minus5\p@
               \parsep 4.5\p@ \@plus2\p@ \@minus\p@
               \itemsep \parsep}%
   \belowdisplayskip \abovedisplayskip
}
\newcommand\footnotesize{%
%   \@setfontsize\footnotesize\@xpt\@xiipt
   \@setfontsize\footnotesize\@xpt{13}%
   \abovedisplayskip 10\p@ \@plus2\p@ \@minus5\p@
   \abovedisplayshortskip \z@ \@plus3\p@
   \belowdisplayshortskip 6\p@ \@plus3\p@ \@minus3\p@
   \def\@listi{\leftmargin\leftmargini
               \topsep 6\p@ \@plus2\p@ \@minus2\p@
               \parsep 3\p@ \@plus2\p@ \@minus\p@
               \itemsep \parsep}%
   \belowdisplayskip \abovedisplayskip
}
\newcommand\scriptsize{\@setfontsize\scriptsize\@viiipt{9.5}}
\newcommand\tiny{\@setfontsize\tiny\@vipt\@viipt}
\newcommand\large{\@setfontsize\large\@xivpt{18}}
\newcommand\Large{\@setfontsize\Large\@xviipt{22}}
\newcommand\LARGE{\@setfontsize\LARGE\@xxpt{25}}
\newcommand\huge{\@setfontsize\huge\@xxvpt{30}}
\let\Huge=\huge
\if@twocolumn
  \setlength\parindent{14\p@}
\else
  \setlength\parindent{18\p@}
\fi
\setlength\headheight{14\p@}
\setlength\headsep{14\p@}
\setlength\topskip{12\p@}
\setlength\footskip{24\p@}
\setlength\maxdepth{.5\topskip}
\setlength\@maxdepth\maxdepth
\setlength\textwidth{37.2pc}
\setlength\textheight{56pc}
\setlength\oddsidemargin  {\z@}
\setlength\evensidemargin {\z@}
\setlength\marginparwidth {72\p@}
\setlength\marginparsep{10\p@}
\setlength\marginparpush{5\p@}
\setlength\topmargin{-12pt}
\setlength\footnotesep{8.4\p@}
\setlength{\skip\footins} {10.8\p@ \@plus 4\p@ \@minus 2\p@}
\setlength\floatsep       {14\p@ \@plus 2\p@ \@minus 4\p@}
\setlength\textfloatsep   {24\p@ \@plus 2\p@ \@minus 4\p@}
\setlength\intextsep      {16\p@ \@plus 4\p@ \@minus 4\p@}
\setlength\dblfloatsep    {16\p@ \@plus 2\p@ \@minus 4\p@}
\setlength\dbltextfloatsep{24\p@ \@plus 2\p@ \@minus 4\p@}
\setlength\@fptop{0\p@}
\setlength\@fpsep{10\p@ \@plus 1fil}
\setlength\@fpbot{0\p@}
\setlength\@dblfptop{0\p@}
\setlength\@dblfpsep{10\p@ \@plus 1fil}
\setlength\@dblfpbot{0\p@}
\setlength\partopsep{3\p@ \@plus 2\p@ \@minus 2\p@}
\def\@listI{\leftmargin\leftmargini
     \parsep=\z@
     \topsep=6\p@  \@plus3\p@ \@minus3\p@
     \itemsep=3\p@ \@plus2\p@ \@minus1\p@}
\let\@listi\@listI
\@listi
\def\@listii {\leftmargin\leftmarginii
     \labelwidth\leftmarginii
     \advance\labelwidth-\labelsep
     \topsep=3\p@ \@plus2\p@ \@minus\p@
     \parsep=\z@
     \itemsep=\parsep}
\def\@listiii{\leftmargin\leftmarginiii
     \labelwidth\leftmarginiii
     \advance\labelwidth-\labelsep
     \topsep=\z@
     \parsep=\z@
     \partopsep=\z@
     \itemsep=\z@}
\def\@listiv {\leftmargin\leftmarginiv
     \labelwidth\leftmarginiv
     \advance\labelwidth-\labelsep}
\def\@listv{\leftmargin\leftmarginv
     \labelwidth\leftmarginv
     \advance\labelwidth-\labelsep}
\def\@listvi {\leftmargin\leftmarginvi
     \labelwidth\leftmarginvi
     \advance\labelwidth-\labelsep}
\endinput
%% 
%% End of file `iopart12.clo'.
